# Supplementary material for: Benchmarking and optimizing qualitative and quantitative pipelines in environmental metatranscriptomics using mixture controlling experiments
Source: ISME Commun. 2025 May 29;5(1):ycaf090. doi: 10.1093/ismeco/ycaf090 (PMC12202999; doi:10.1093/ismeco/ycaf090)
Supplement: Supplementary_Tables_ycaf090 [file supplementary_tables_ycaf090.xlsx]

## Sheet: Supplementary Table 1
Supplementary Table 1 RNA Quantity of the Mixed Samples Compared to Theoretical Values and RNA Quality Data for the Samples
	Sample description	Sample abbreviation	Theoretical RNA(ng)	Concentration after mixing(ng/μL)	Volume after transporting (μL)	RNA amont after mixing (ng)	Concentration after transporting(ng/μL)	Volume after transporting (μL)	RNA amont after transporting (ng)	RIN	A260/280	A260/230	Supplementary
RNA-mixed	Evenly Evenness	Ia1	20000	277	72.19	19996.6	321.05	67	21510.4	7.6	1.98	1.96	Normal
		Ia2	20000	277	72.19	19996.6	327.68	63	20643.8	7.7	1.98	1.93
		Ia3	20000	277	72.19	19996.6	335.41	62	20795.4	7.6	1.96	1.95
	Evenly Evenness Without P51	Ib1	18000	263.6	68.28	17998.6	325.12	57	18531.8	7.6	1.97	1.96
		Ib2	18000	263.6	68.28	17998.6	321.64	59	18976.8	7.7	1.97	1.97
		Ib3	18000	263.6	68.28	17998.6	326.94	59	19289.5	7.6	1.96	1.96
	High Evenness	II1	68000	347	195.92	67984.2	352.91	213	75169.8	7.7	1.99	1.96
		II2	68000	347	195.92	67984.2	342.86	213	73029.2	7.6	1.91	2
		II3	68000	347	195.92	67984.2	350.61	213	74679.9	7.7	1.99	1.98
	Low Evenness	III1	272000	786	345.72	271736	831.37	320	266038	8.1	2.05	2.11
		III2	272000	786	345.72	271736	833.72	320	266790	8.2	2.05	2.12
		III3	272000	786	345.72	271736	849.39	320	271805	8.2	2.02	2.12
	Sample description	Sample	Theoretical RNA(ng)	Concentration after extraction(ng/μL)	Volume after transporting (μL)	RNA amont after mixing (ng)	Concentration after extraction(ng/μL)	Volume after transporting (μL)	RNA amont after transporting (ng)	RIN	A260/280	A260/230	Supplementary
Cell-mixed	Evenly Evenness	hIa1	20000	74.8	200	14960	159.53	188	29991.6	-	1.53	1.01	Impurities at the gel wells and low sample concentration likely caused faint bands and the lack of results from the Agilent 4200. Increasing the sample loading amount and amplification cycles during library preparation can help address these issues and improve detection outcomes.
		hIa2	20000	72	200	14400	148.54	165	24509.1	-	1.47	0.94
		hIa3	20000	65.6	200	13120	135.22	179	24204.4	-	1.54	1
	Evenly Evenness Without P51	hIb1	18000	57.8	200	11560	119.73	174	20833	-	1.55	1.06
		Ihb2	18000	61	200	12200	124.02	174	21579.5	-	1.48	0.99
		hIb3	18000	51.8	200	10360	104.12	174	18116.9	-	1.57	1.09
	High Evenness	hII1	68000	278	200	55600	395.47	174	68811.8	8	1.85	1.46	Normal
		hII2	68000	216	200	43200	323.86	174	56351.6	7.7	1.86	1.54
		hII3	68000	210	200	42000	348.7	196	68345.2	7.6	1.85	1.5
	Low Evenness	hIII1	272000	1330	200	266000	1988.04	186	369775	7.8	2.08	2.18
		hIII2	272000	1760	200	352000	2046.1	186	380575	8.2	2.08	2.2
		hIII3	272000	1790	200	358000	1844.53	186	343083	8.2	2.12	2.25
*Theoretical RNA amount (ng): Expected RNA quantity based on the experimental design.
*RNA amount after mixing/extraction: Actual RNA amount measured after mixing (for RNA-mixed samples) or after extraction (for cell-mixed samples), calculated by multiplying the concentration and volume. The concentration was measured using Qbit 4.0.
*RNA amount after transporting: RNA amount measured after transportation, calculated by multiplying the concentration and volume. The concentration was measured using Nanodrop One to evaluate sample stability.

## Sheet: Supplementary Table 2
Supplementary Table 2 The list of tools, their versions, and the command line options used in the metatranscriptomic analysis
Task	Tool	Version	Important command-line options				RRID
Quality Control	BBDuk	v38.87	qtrim=rl trimq=20 mlf=0.33 threads=40				SCR_016969
	Trimmomatic	v0.39	PE -phred33; LEADING:3 TRAILING:3 SLIDINGWINDOW:4:20 MINLEN:50 HEADCROP:10				SCR_011848
	fastp	v0.21.0	-Q --thread=40 --length_required=50 --n_base_limit=6 --compression=6				SCR_016962
	FastQC	v0.11.9	-f fastq -t 40				SCR_014583
	MultiQC	v1.11	multiqc *fastqc.zip				SCR_014982
Alignment	Bowtie2	v2.4.2	-p 40 -S *.sam				SCR_016368
	HISAT2	v2.2.1	-p 40 --dta -S *.sam				SCR_015530
	BBMap	v38.87	threads=40				SCR_016965
	DIAMOND	v2.0.6.144	diamond blastx -f tab -k 1 --threads 40 --evalue 1e-5				SCR_016071
SAM to BAM	SAMtools	v1.14	samtools view -bS				SCR_002105
Quantification	FeatureCounts	v2.0.1	-T 40 -p -t transcript -g gene_id				SCR_012919
Gene Prediction	Prodigal	v2.7.1	-p meta -f gff -q				SCR_011936
De-redundant	Cd-hit	v4.8.1	-c 0.4 -n 2 -d 0 -T 48				SCR_007105
Metagenome Assembly	Megahit	v1.2.9	--k-min 27 --k-max 127 --k-step 4 --min-contig-len 500				SCR_018551
Genome Comparison	MUMmer	v4.0.0	dnadiff -p name reference.fa query.fa				SCR_018171
rRNA Removal	SortMeRNA	v1.2	--ref smr_v4.3_default_db.fasta --paired_in --num_alignments 1				SCR_014402
Taxonomy Assignment	Kraken2	v2.1.2	--db nr --paired --gzip-compressed				SCR_005484
	MetaPhlAn4	v4.1.1	--unclassified_estimation --nproc 40 --input_type fastq				SCR_004915
	mOTUs3	v3.1.0	-l 50 -t 40 -I *.bam				--

## Sheet: Supplementary Table 3
Supplementary Table 3 Reads filtered by three quality control tools
Sample	Raw Reads	Survival Reads			Survival Rate			Filtered Rate
		BBDuk	Trimmomatic	fastp	BBDuk	Trimmomatic	fastp	BBDuk	Trimmomatic	fastp
Ia1	350591754	2.08506e+08	2.2632e+08	2.16085e+08	0.9137	0.9489	0.999422	0.0863	0.0511	0.000577834
Ia2	200926052	1.15311e+08	1.43005e+08	1.33159e+08	0.75	0.8719	0.939906	0.25	0.1281	0.0600937
Ia3	186522308	1.14854e+08	1.35167e+08	1.29128e+08	0.8045	0.8972	0.965948	0.1955	0.1028	0.0340525
Ib1	177792496	1.06926e+08	1.22427e+08	1.17651e+08	0.8277	0.8986	0.967865	0.1723	0.1014	0.0321349
Ib2	145641122	8.23496e+07	1.03385e+08	9.98071e+07	0.7512	0.8816	0.98222	0.2488	0.1184	0.0177803
Ib3	138808462	7.98116e+07	1.0226e+08	9.79864e+07	0.7347	0.8828	0.976228	0.2653	0.1172	0.0237715
II1	170240176	9.49792e+07	1.27782e+08	1.192e+08	0.7139	0.8924	0.982027	0.2861	0.1076	0.0179734
II2	154323398	8.53008e+07	1.12439e+08	1.07376e+08	0.7158	0.8774	0.97984	0.2842	0.1226	0.0201598
II3	158846386	8.65558e+07	1.15987e+08	1.06626e+08	0.7166	0.8869	0.974242	0.2834	0.1131	0.0257582
III1	193927632	9.40353e+07	1.36049e+08	1.19455e+08	0.6761	0.8742	0.97635	0.3239	0.1258	0.0236496
III2	177239108	8.60502e+07	1.25677e+08	1.08482e+08	0.676	0.8803	0.978521	0.324	0.1197	0.0214792
III3	204178008	1.0171e+08	1.47288e+08	1.29369e+08	0.6808	0.8849	0.984936	0.3192	0.1151	0.0150642
hIa1	184016458	8.92535e+07	1.2473e+08	1.18024e+08	0.65	0.8257	0.959719	0.35	0.1743	0.0402813
hIa2	151240996	6.44017e+07	9.54793e+07	7.67899e+07	0.6689	0.8499	0.962343	0.3311	0.1501	0.0376569
hIa3	166222870	9.22201e+07	1.18175e+08	9.53941e+07	0.814681	0.9454	0.998422	0.185319	0.0546	0.00157835
hIb1	135202506	7.25577e+07	9.30835e+07	7.70032e+07	0.8081	0.939	0.997268	0.1919	0.061	0.00273172
hIb2	151424462	7.93164e+07	1.04205e+08	8.53319e+07	0.7839	0.9257	0.990557	0.2161	0.0743	0.00944295
hIb3	156743576	8.80969e+07	1.09716e+08	9.13409e+07	0.8334	0.9486	0.998528	0.1666	0.0514	0.00147224
hII1	151330754	1.09335e+08	1.2816e+08	1.24748e+08	0.8339	0.949	0.998959	0.1661	0.051	0.0010414
hII2	172607862	1.26112e+08	1.44703e+08	1.37452e+08	0.87	0.9666	0.998531	0.13	0.0334	0.00146945
hII3	155390790	1.19284e+08	1.35039e+08	1.3134e+08	0.8754	0.9686	0.999203	0.1246	0.0314	0.000797306
hIII1	163851990	1.04256e+08	1.24792e+08	1.10951e+08	0.8617	0.9691	0.999179	0.1383	0.0309	0.000820704
hIII2	163005072	1.06735e+08	1.29434e+08	1.19845e+08	0.8253	0.9505	0.999215	0.1747	0.0495	0.000784663
hIII3	160273138	1.09442e+08	1.26996e+08	1.19265e+08	0.8648	0.9615	0.999246	0.1352	0.0385	0.000754163
Mean of filtered rates								0.222872	0.0884708	0.0163053

## Sheet: Supplementary Table 4
Supplementary Table 4 Gene number obtained from the read alignment
BBMap
strain	total	single-culture RNA-seq	Ia1	Ia2	Ia3	Ib1	Ib2	Ib3	II1	II2	II3	III1	III2	III3	hIa1	hIa2	hIa3	hIb1	hIb2	hIb3	hII1	hII2	hII3	hIII1	hIII2	hIII3
3DAC	1505	1501	1505	1505	1504	1505	1504	1502	1476	1493	1485	1280	1171	1282	1505	1505	1505	1505	1505	1505	1505	1505	1505	1492	1501	1501
A501	2286	2277	2270	2270	2262	2264	2265	2264	2274	2272	2279	2274	2274	2276	2244	2186	2236	2229	2230	2245	2253	2252	2253	2282	2274	2281
HV	4076	4026	4040	4032	4024	4033	4027	4035	3958	3961	3958	4045	4040	4044	4037	3973	4018	4009	4031	4038	4030	4037	4035	4050	4049	4051
MB	3805	3800	3762	3760	3761	3759	3756	3757	3768	3770	3769	3717	3717	3727	3756	3692	3746	3740	3631	3750	3765	3772	3768	3601	3616	3630
P51	6243	6144	6130	6109	6093	1066	1738	1783	6146	6109	6121	5911	5828	5879	5890	5555	5758	1759	2017	1575	6119	6127	6116	5317	5357	5335
PV	6804	6747	6745	6735	6729	6739	6720	6740	6741	6736	6735	6740	6740	6749	6671	6653	6653	6679	6689	6686	6752	6736	6739	6726	6728	6727
RC	5087	5087	4862	4856	4867	4854	4846	4861	4846	4849	4839	4381	4341	4423	4793	4777	4791	4803	4789	4803	4826	4827	4818	3527	3589	3617
SG	3622	3611	3620	3620	3621	3621	3621	3621	3622	3621	3620	3450	3364	3422	3622	3622	3622	3622	3622	3622	3622	3622	3622	2991	3045	2802
SP	4232	4206	4231	4232	4230	4231	4227	4231	4230	4228	4230	4069	4075	4087	4145	4105	4119	4127	4150	4128	4183	4172	4170	2650	2571	2394
WP3	4627	4627	4535	4517	4510	4511	4516	4516	4483	4488	4488	4546	4551	4548	4433	4105	4377	4348	4326	4434	4530	4516	4536	4549	4555	4555
Bowtie2
strain	total	single-culture RNA-seq	Ia1	Ia2	Ia3	Ib1	Ib2	Ib3	II1	II2	II3	III1	III2	III3	hIa1	hIa2	hIa3	hIb1	hIb2	hIb3	hII1	hII2	hII3	hIII1	hIII2	hIII3
3DAC	1505	1501	1505	1505	1504	1505	1504	1502	1476	1493	1485	1276	1171	1281	1505	1505	1505	1505	1505	1505	1505	1505	1505	1492	1501	1501
A501	2286	2277	2270	2270	2262	2264	2265	2264	2274	2272	2279	2274	2275	2276	2244	2185	2236	2229	2231	2246	2253	2252	2253	2282	2274	2281
MB	4076	4026	4043	4037	4030	4036	4030	4040	3968	3975	3969	4052	4047	4051	4041	3980	4023	4014	4038	4044	4034	4041	4040	4053	4052	4054
NC	3805	3800	3794	3790	3789	3787	3781	3787	3799	3800	3797	3742	3735	3753	3780	3719	3771	3769	3657	3783	3797	3801	3797	3620	3628	3638
P51	6243	6144	6183	6175	6162	1008	1718	1747	6199	6174	6182	5979	5906	5950	5960	5623	5833	1722	1992	1513	6183	6171	6175	5386	5426	5405
PV	6804	6747	6794	6794	6793	6791	6785	6791	6794	6789	6792	6795	6796	6796	6743	6726	6724	6741	6759	6758	6795	6789	6793	6785	6787	6786
RC	5087	5087	4934	4935	4935	4923	4918	4938	4922	4929	4918	4429	4391	4474	4879	4851	4869	4876	4863	4879	4905	4906	4899	3557	3616	3645
SG	3622	3611	3620	3620	3621	3621	3621	3621	3622	3621	3620	3447	3358	3418	3622	3622	3622	3622	3622	3622	3622	3622	3622	2992	3041	2799
SP	4232	4206	4232	4232	4232	4232	4232	4232	4232	4232	4232	4082	4091	4102	4159	4119	4138	4144	4166	4141	4196	4186	4184	2644	2565	2387
WP3	4627	4627	4557	4548	4542	4541	4545	4545	4527	4521	4524	4567	4571	4570	4483	4142	4422	4396	4375	4479	4563	4547	4559	4571	4572	4573
HISAT2
strain	total	single-culture RNA-seq	Ia1	Ia2	Ia3	Ib1	Ib2	Ib3	II1	II2	II3	III1	III2	III3	hIa1	hIa2	hIa3	hIb1	hIb2	hIb3	hII1	hII2	hII3	hIII1	hIII2	hIII3
3DAC	1505	1501	1505	1505	1504	1505	1504	1502	1475	1492	1485	1274	1171	1281	1505	1505	1505	1505	1505	1505	1505	1505	1505	1491	1500	1500
A501	2286	2277	2270	2270	2262	2264	2265	2264	2274	2272	2279	2274	2274	2276	2244	2182	2236	2229	2230	2245	2253	2252	2253	2282	2274	2281
MB	4076	4026	4035	4028	4022	4027	4022	4030	3952	3955	3942	4044	4040	4042	4029	3958	4012	4004	4027	4036	4024	4033	4027	4045	4048	4049
NC	3805	3800	3741	3735	3739	3739	3735	3734	3750	3749	3750	3693	3691	3699	3732	3670	3722	3717	3601	3726	3746	3751	3751	3565	3585	3603
P51	6243	6144	6075	6055	6034	867	1585	1604	6097	6052	6075	5837	5756	5817	5822	5477	5683	1585	1852	1385	6064	6060	6049	5235	5272	5252
PV	6804	6747	6717	6706	6702	6701	6692	6698	6706	6699	6704	6706	6709	6714	6624	6610	6603	6642	6648	6653	6719	6705	6709	6688	6697	6691
RC	5087	5087	4811	4803	4807	4786	4785	4793	4780	4787	4774	4302	4267	4351	4733	4703	4725	4736	4726	4738	4762	4768	4759	3471	3525	3553
SG	3622	3611	3620	3620	3621	3621	3621	3621	3622	3621	3620	3447	3358	3417	3622	3622	3622	3622	3622	3622	3622	3622	3622	2992	3040	2798
SP	4232	4206	4228	4226	4225	4227	4226	4227	4224	4223	4220	4064	4065	4077	4139	4097	4112	4119	4146	4120	4173	4166	4163	2637	2562	2380
WP3	4627	4627	4514	4501	4495	4500	4500	4502	4474	4471	4471	4542	4539	4541	4419	4069	4353	4326	4305	4414	4524	4499	4513	4533	4545	4540

## Sheet: Supplementary Table 5
Supplementary Table 5 Mapping rate of nine reference-based alignment pipelines
	Trimmomatic			BBDuk			fastp
Sample	HISAT2	Bowtie2	BBMap	HISAT2	Bowtie2	BBMap	HISAT2	Bowtie2	BBMap
Ia1	0.8496	0.8555	0.88564	0.8458	0.8501	0.88102	0.8232	0.8318	0.86272
Ia2	0.8617	0.8692	0.89663	0.8595	0.8649	0.89016	0.8157	0.8238	0.84725
Ia3	0.8754	0.8815	0.90507	0.8743	0.8788	0.90119	0.8269	0.8338	0.85439
Ib1	0.8663	0.8719	0.89587	0.8626	0.8668	0.89007	0.8134	0.8207	0.84292
Ib2	0.8145	0.8258	0.86272	0.8211	0.8278	0.85888	0.7571	0.7666	0.79227
Ib3	0.8159	0.8286	0.86737	0.8258	0.8325	0.86417	0.7758	0.7846	0.80882
IIa1	0.8675	0.8803	0.92098	0.8744	0.8824	0.91861	0.8301	0.8396	0.86968
IIa2	0.8741	0.8851	0.92227	0.8799	0.8872	0.92043	0.8187	0.8286	0.85658
IIa3	0.8716	0.8828	0.92127	0.8756	0.8832	0.91735	0.8333	0.8432	0.87267
IIb1	0.8203	0.8329	0.87577	0.816	0.8242	0.86309	0.7442	0.7538	0.7875
IIb2	0.8282	0.8393	0.87926	0.8237	0.8312	0.86851	0.7533	0.7618	0.7949
IIb3	0.8277	0.8381	0.87691	0.8196	0.8267	0.86399	0.741	0.7501	0.78441
III1	0.7353	0.7463	0.78636	0.7194	0.7266	0.76263	0.6313	0.6396	0.6725
III2	0.7299	0.7417	0.78238	0.7136	0.7211	0.75771	0.6323	0.6411	0.67439
III3	0.7246	0.7364	0.778	0.7101	0.7175	0.75457	0.6281	0.6361	0.66853

## Sheet: Supplementary Table 6
Supplementary Table 6 Mapping status of nine reference-based alignment pipelines
total	A_both_unmapped	C_one_mapped_one_mismapped	D_one_mapped_one_unmapped	B_both_properly_mapped	Group	Sample
208733220	5490898	433248	1903942	200905132	Evenly Evenness	BBDuk_BBMap_1
107060208	2325170	66311	664957	104003770	Evenly Evenness Without P51	BBDuk_BBMap_1
95254084	3334891	384791	363742	91170660	High Evenness	BBDuk_BBMap_1
94309046	3266731	365958	397969	90278388	Low_eveness	BBDuk_BBMap_1
115516848	2747718	332821	342919	112093390	Evenly Evenness	BBDuk_BBMap_2
82568224	2856885	343834	365613	79001892	Evenly Evenness Without P51	BBDuk_BBMap_2
85519594	2738666	299346	335426	82146156	High Evenness	BBDuk_BBMap_2
86329516	2992080	330946	355470	82651020	Low_eveness	BBDuk_BBMap_2
115027228	1983739	145578	382861	112515050	Evenly Evenness	BBDuk_BBMap_3
80049624	2688749	277518	271113	76812244	Evenly Evenness Without P51	BBDuk_BBMap_3
86783168	3039515	304437	385588	83053628	High Evenness	BBDuk_BBMap_3
102027894	3747345	351289	473860	97455400	Low_eveness	BBDuk_BBMap_3
216101950	8543267	455477	2524814	204578392	Evenly Evenness	fastp_BBMap_1
117664706	7730848	67131	931519	108935208	Evenly Evenness Without P51	fastp_BBMap_1
119225090	9690540	401568	696788	108436194	High Evenness	fastp_BBMap_1
119468530	13104298	383507	817097	105163628	Low_eveness	fastp_BBMap_1
133170584	8069876	343448	707462	124049798	Evenly Evenness	fastp_BBMap_2
99827498	9795074	362238	665090	89005096	Evenly Evenness Without P51	fastp_BBMap_2
107388380	10094661	314245	674062	96305412	High Evenness	fastp_BBMap_2
108495260	10642079	348935	740332	96763914	Low_eveness	fastp_BBMap_2
129136240	7805863	147193	638172	120545012	Evenly Evenness	fastp_BBMap_3
98000226	8353526	291270	517122	88838308	Evenly Evenness Without P51	fastp_BBMap_3
106646624	8129867	318929	734664	97463164	High Evenness	fastp_BBMap_3
129394994	13930884	364734	885278	114214098	Low_eveness	fastp_BBMap_3
226455862	5758290	428742	2040802	218228028	Evenly Evenness	Trimmomatic_BBMap_1
122507100	2469363	65184	723089	119249464	Evenly Evenness Without P51	Trimmomatic_BBMap_1
127992388	4671418	381680	576484	122362806	High Evenness	Trimmomatic_BBMap_1
136208948	4434693	364793	631694	130777768	Low_eveness	Trimmomatic_BBMap_1
143122606	3090509	321586	486643	139223868	Evenly Evenness	Trimmomatic_BBMap_2
103510692	3907573	342413	525188	98735518	Evenly Evenness Without P51	Trimmomatic_BBMap_2
112580560	3820115	297745	499778	107962922	High Evenness	Trimmomatic_BBMap_2
125837918	4105388	330292	569922	120832316	Low_eveness	Trimmomatic_BBMap_2
135270530	2314320	141042	458842	132356326	Evenly Evenness	Trimmomatic_BBMap_3
102414516	3804897	280268	419433	97909918	Evenly Evenness Without P51	Trimmomatic_BBMap_3
116118782	4078770	302012	580292	111157708	High Evenness	Trimmomatic_BBMap_3
147482381	5259165	350255	733391	141139570	Low_eveness	Trimmomatic_BBMap_3
208733220	10129769	360195	3126380	195116876	Evenly Evenness	BBDuk_Bowtie2_1
107060208	4155444	49540	895920	101959304	Evenly Evenness Without P51	BBDuk_Bowtie2_1
95254084	5817124	275882	575698	88585380	High Evenness	BBDuk_Bowtie2_1
94309046	5731534	256049	635845	87685618	Low_eveness	BBDuk_Bowtie2_1
115516848	4776991	224668	628179	109887010	Evenly Evenness	BBDuk_Bowtie2_2
82568224	4912907	250456	620141	76784720	Evenly Evenness Without P51	BBDuk_Bowtie2_2
85519594	4789192	216382	527874	79986146	High Evenness	BBDuk_Bowtie2_2
86329516	5317062	228215	569703	80214536	Low_eveness	BBDuk_Bowtie2_2
115027228	3571754	106580	563574	110785320	Evenly Evenness	BBDuk_Bowtie2_3
80049624	4730360	205894	425384	74687986	Evenly Evenness Without P51	BBDuk_Bowtie2_3
86783168	5201058	218453	595161	80768496	High Evenness	BBDuk_Bowtie2_3
102027894	6519544	240392	674166	94593792	Low_eveness	BBDuk_Bowtie2_3
216101950	13203415	372025	3913482	198613028	Evenly Evenness	fastp_Bowtie2_1
117664706	9556429	48418	1182207	106877652	Evenly Evenness Without P51	fastp_Bowtie2_1
119225090	11995972	282951	889453	106056714	High Evenness	fastp_Bowtie2_1
119468530	15547792	262077	985729	102672932	Low_eveness	fastp_Bowtie2_1
133170584	10065498	228244	1004890	121871952	Evenly Evenness	fastp_Bowtie2_2
99827498	11618039	260425	925828	87023206	Evenly Evenness Without P51	fastp_Bowtie2_2
107388380	12038621	222828	837587	94289344	High Evenness	fastp_Bowtie2_2
108495260	12877349	234786	887253	94495872	Low_eveness	fastp_Bowtie2_2
129136240	9285661	105177	847428	118897974	Evenly Evenness	fastp_Bowtie2_3
98000226	9997135	213361	686364	87103366	Evenly Evenness Without P51	fastp_Bowtie2_3
106646624	10194583	224611	899336	95328094	High Evenness	fastp_Bowtie2_3
129394994	16479427	243750	1027829	111643988	Low_eveness	fastp_Bowtie2_3
226455862	10784520	369484	3096310	212205548	Evenly Evenness	Trimmomatic_Bowtie2_1
122507100	4766874	57795	899721	116782710	Evenly Evenness Without P51	Trimmomatic_Bowtie2_1
127992388	9100928	309981	703257	117878222	High Evenness	Trimmomatic_Bowtie2_1
136208948	8892986	286076	755898	126273988	Low_eveness	Trimmomatic_Bowtie2_1
143122606	6158729	244043	706194	136013640	Evenly Evenness	Trimmomatic_Bowtie2_2
103510692	7350004	260781	701397	95198510	Evenly Evenness Without P51	Trimmomatic_Bowtie2_2
112580560	7345685	242151	606448	104386276	High Evenness	Trimmomatic_Bowtie2_2
125837918	8326206	255782	680952	116574978	Low_eveness	Trimmomatic_Bowtie2_2
135270530	4537080	124772	594634	130014044	Evenly Evenness	Trimmomatic_Bowtie2_3
102414516	7450517	216990	541171	94205838	Evenly Evenness Without P51	Trimmomatic_Bowtie2_3
116118782	7878599	246851	675936	107317396	High Evenness	Trimmomatic_Bowtie2_3
147482382	10316673	273904	808791	136083014	Low_eveness	Trimmomatic_Bowtie2_3
219464584	10953024	338579	3152181	205020800	Evenly Evenness	BBDuk_HISAT2_1
114020090	4643772	44997	919711	108411610	Evenly Evenness Without P51	BBDuk_HISAT2_1
99572857	6571583	258694	592879	92149701	High Evenness	BBDuk_HISAT2_1
101910715	6535774	241177	668245	94465519	Low_eveness	BBDuk_HISAT2_1
122912107	5408733	204974	665131	116633269	Evenly Evenness	BBDuk_HISAT2_2
88244106	5520419	231032	634597	81858058	Evenly Evenness Without P51	BBDuk_HISAT2_2
89028632	5429162	202844	546804	82849822	High Evenness	BBDuk_HISAT2_2
93751243	6089783	215040	598457	86847963	Low_eveness	BBDuk_HISAT2_2
123069378	4072447	99730	593223	118303978	Evenly Evenness	BBDuk_HISAT2_3
84676154	5313002	192866	425392	78744894	Evenly Evenness Without P51	BBDuk_HISAT2_3
90803864	5886216	204310	616072	84097266	High Evenness	BBDuk_HISAT2_3
110324417	7410773	226685	695148	101991811	Low_eveness	BBDuk_HISAT2_3
225212128	15222723	346202	4977359	204665844	Evenly Evenness	fastp_HISAT2_1
123877520	10528511	44453	1704226	111600330	Evenly Evenness Without P51	fastp_HISAT2_1
123772942	13151686	261399	1518963	108840894	High Evenness	fastp_HISAT2_1
125614725	16818957	242771	1695168	106857829	Low_eveness	fastp_HISAT2_1
139954704	11208181	206262	1615447	126924814	Evenly Evenness	fastp_HISAT2_2
105623232	12705014	234677	1572353	91111188	Evenly Evenness Without P51	fastp_HISAT2_2
110972550	13164481	205118	1450659	96152292	High Evenness	fastp_HISAT2_2
114191397	14124726	216987	1583449	98266235	Low_eveness	fastp_HISAT2_2
136474275	10229643	99336	1382965	124762331	Evenly Evenness	fastp_HISAT2_3
102895537	10984264	195928	1278664	90436681	Evenly Evenness Without P51	fastp_HISAT2_3
110533459	11309618	206477	1505681	97511683	High Evenness	fastp_HISAT2_3
136066097	17788890	226663	1761899	116288645	Low_eveness	fastp_HISAT2_3
238364523	12069339	353267	3192706	222749211	Evenly Evenness	Trimmomatic_HISAT2_1
130210934	5489725	54969	917878	123748362	Evenly Evenness Without P51	Trimmomatic_HISAT2_1
134260665	10812364	297509	650897	122499895	High Evenness	Trimmomatic_HISAT2_1
149219667	10601302	273692	733024	137611649	Low_eveness	Trimmomatic_HISAT2_1
152245761	7250505	228052	711983	144055221	Evenly Evenness	Trimmomatic_HISAT2_2
110758717	8706853	242757	688692	101120415	Evenly Evenness Without P51	Trimmomatic_HISAT2_2
117556881	8687001	232270	585405	108052205	High Evenness	Trimmomatic_HISAT2_2
138620266	10027614	244584	658534	127689534	Low_eveness	Trimmomatic_HISAT2_2
144632495	5340141	120926	606123	138565305	Evenly Evenness	Trimmomatic_HISAT2_3
108854203	8929472	205472	493490	99225769	Evenly Evenness Without P51	Trimmomatic_HISAT2_3
121526729	9290704	236070	655842	111344113	High Evenness	Trimmomatic_HISAT2_3
161630410	12301702	262246	765414	148301048	Low_eveness	Trimmomatic_HISAT2_3

## Sheet: Supplementary Table 7
Supplementary Table 7 Number of mismatches across nine reference-based alignment pipelines
1	2	3-4	5-6	7-9	>9	total	Group	Sample
0	0	0	0	0	0	100	Evenly Evenness	BBDuk_BBMap_1
0	0	0	0	0	0	100	Evenly Evenness Without P51	BBDuk_BBMap_1
0	0	0	0	0	0	100	High Evenness	BBDuk_BBMap_1
0	0	0	0	0	0	100	Low_eveness	BBDuk_BBMap_1
0	0	0	0	0	0	100	Evenly Evenness	BBDuk_BBMap_2
0	0	0	0	0	0	100	Evenly Evenness Without P51	BBDuk_BBMap_2
0	0	0	0	0	0	100	High Evenness	BBDuk_BBMap_2
0	0	0	0	0	0	100	Low_eveness	BBDuk_BBMap_2
0	0	0	0	0	0	100	Evenly Evenness	BBDuk_BBMap_3
0	0	0	0	0	0	100	Evenly Evenness Without P51	BBDuk_BBMap_3
0	0	0	0	0	0	100	High Evenness	BBDuk_BBMap_3
0	0	0	0	0	0	100	Low_eveness	BBDuk_BBMap_3
0	0	0	0	0	0	100	Evenly Evenness	fastp_BBMap_1
0	0	0	0	0	0	100	Evenly Evenness Without P51	fastp_BBMap_1
0	0	0	0	0	0	100	High Evenness	fastp_BBMap_1
0	0	0	0	0	0	100	Low_eveness	fastp_BBMap_1
0	0	0	0	0	0	100	Evenly Evenness	fastp_BBMap_2
0	0	0	0	0	0	100	Evenly Evenness Without P51	fastp_BBMap_2
0	0	0	0	0	0	100	High Evenness	fastp_BBMap_2
0	0	0	0	0	0	100	Low_eveness	fastp_BBMap_2
0	0	0	0	0	0	100	Evenly Evenness	fastp_BBMap_3
0	0	0	0	0	0	100	Evenly Evenness Without P51	fastp_BBMap_3
0	0	0	0	0	0	100	High Evenness	fastp_BBMap_3
0	0	0	0	0	0	100	Low_eveness	fastp_BBMap_3
0	0	0	0	0	0	100	Evenly Evenness	Trimmomatic_BBMap_1
0	0	0	0	0	0	100	Evenly Evenness Without P51	Trimmomatic_BBMap_1
0	0	0	0	0	0	100	High Evenness	Trimmomatic_BBMap_1
0	0	0	0	0	0	100	Low_eveness	Trimmomatic_BBMap_1
0	0	0	0	0	0	100	Evenly Evenness	Trimmomatic_BBMap_2
0	0	0	0	0	0	100	Evenly Evenness Without P51	Trimmomatic_BBMap_2
0	0	0	0	0	0	100	High Evenness	Trimmomatic_BBMap_2
0	0	0	0	0	0	100	Low_eveness	Trimmomatic_BBMap_2
0	0	0	0	0	0	100	Evenly Evenness	Trimmomatic_BBMap_3
0	0	0	0	0	0	100	Evenly Evenness Without P51	Trimmomatic_BBMap_3
0	0	0	0	0	0	100	High Evenness	Trimmomatic_BBMap_3
0	0	0	0	0	0	100	Low_eveness	Trimmomatic_BBMap_3
17.7955	4.9819	5.5666	3.1481	1.8557	0.4669	100	Evenly Evenness	BBDuk_Bowtie2_1
16.1732	5.1938	7.0428	4.188	2.6145	0.712	100	Evenly Evenness Without P51	BBDuk_Bowtie2_1
16.5292	6.3653	9.5217	5.9698	3.8425	1.1502	100	High Evenness	BBDuk_Bowtie2_1
15.6416	6.8639	11.244	7.2663	4.7144	1.3855	100	Low_eveness	BBDuk_Bowtie2_1
15.5619	5.7663	8.7372	5.3885	3.4785	0.9642	100	Evenly Evenness	BBDuk_Bowtie2_2
17.5767	5.8936	7.8449	4.8471	3.1151	0.9744	100	Evenly Evenness Without P51	BBDuk_Bowtie2_2
16.6703	6.2706	9.2595	5.7717	3.699	1.087	100	High Evenness	BBDuk_Bowtie2_2
15.4976	6.9973	11.5942	7.5048	4.8747	1.4453	100	Low_eveness	BBDuk_Bowtie2_2
15.9558	5.5021	7.8207	4.6709	2.9468	0.8039	100	Evenly Evenness	BBDuk_Bowtie2_3
16.5688	5.7117	8.0299	4.9504	3.1666	1.0116	100	Evenly Evenness Without P51	BBDuk_Bowtie2_3
16.6906	6.414	9.5716	6.015	3.8659	1.1371	100	High Evenness	BBDuk_Bowtie2_3
15.4139	6.888	11.4098	7.3788	4.808	1.4261	100	Low_eveness	BBDuk_Bowtie2_3
20.8681	4.2381	1.7855	0.7994	0.5951	0.5727	100	Evenly Evenness	fastp_Bowtie2_1
20.0895	3.8481	1.6008	0.7223	0.5658	0.5408	100	Evenly Evenness Without P51	fastp_Bowtie2_1
22.5843	4.7668	1.9663	0.8154	0.6243	0.6377	100	High Evenness	fastp_Bowtie2_1
22.3908	4.6521	2.0035	0.8861	0.7025	0.7386	100	Low_eveness	fastp_Bowtie2_1
20.67	3.9556	1.629	0.7065	0.5525	0.5427	100	Evenly Evenness	fastp_Bowtie2_2
22.5024	4.9192	2.1243	0.9072	0.7042	0.7669	100	Evenly Evenness Without P51	fastp_Bowtie2_2
22.3441	4.7517	2.0437	0.8645	0.6692	0.7104	100	High Evenness	fastp_Bowtie2_2
22.2605	4.6817	2.0966	0.9312	0.7395	0.794	100	Low_eveness	fastp_Bowtie2_2
20.5448	3.8597	1.4767	0.6134	0.4715	0.4736	100	Evenly Evenness	fastp_Bowtie2_3
21.342	4.411	1.9346	0.8248	0.6412	0.7072	100	Evenly Evenness Without P51	fastp_Bowtie2_3
22.6617	4.8546	2.0541	0.8659	0.6655	0.6911	100	High Evenness	fastp_Bowtie2_3
22.1899	4.5316	1.9118	0.844	0.6671	0.6934	100	Low_eveness	fastp_Bowtie2_3
12.5037	1.9299	0.8017	0.4059	0.3318	0.2025	100	Evenly Evenness	Trimmomatic_Bowtie2_1
11.7898	1.696	0.6912	0.3712	0.334	0.2352	100	Evenly Evenness Without P51	Trimmomatic_Bowtie2_1
15.2525	2.4423	0.9104	0.4985	0.5851	0.5782	100	High Evenness	Trimmomatic_Bowtie2_1
15.9211	2.6237	0.913	0.4722	0.538	0.5174	100	Low_eveness	Trimmomatic_Bowtie2_1
12.4539	1.8358	0.7132	0.3778	0.3714	0.3093	100	Evenly Evenness	Trimmomatic_Bowtie2_2
15.067	2.4126	0.9339	0.5039	0.5747	0.5895	100	Evenly Evenness Without P51	Trimmomatic_Bowtie2_2
15.3279	2.4748	0.8996	0.4637	0.5195	0.5179	100	High Evenness	Trimmomatic_Bowtie2_2
15.9934	2.6739	0.9526	0.4902	0.5732	0.571	100	Low_eveness	Trimmomatic_Bowtie2_2
11.8898	1.6767	0.605	0.2978	0.2957	0.2477	100	Evenly Evenness	Trimmomatic_Bowtie2_3
14.3447	2.1988	0.8717	0.4882	0.6157	0.6769	100	Evenly Evenness Without P51	Trimmomatic_Bowtie2_3
15.5573	2.5636	0.9243	0.479	0.5274	0.5098	100	High Evenness	Trimmomatic_Bowtie2_3
15.7421	2.5511	0.9028	0.4939	0.5744	0.5662	100	Low_eveness	Trimmomatic_Bowtie2_3
10.8387	1.0486	0.1681	0.0084	0.0001	0	100	Evenly Evenness	BBDuk_HISAT2_1
9.3099	0.7096	0.0955	0.0058	0	0	100	Evenly Evenness Without P51	BBDuk_HISAT2_1
11.5252	0.9934	0.1233	0.0078	0	0	100	High Evenness	BBDuk_HISAT2_1
11.2661	0.9444	0.1118	0.0079	0	0	100	Low_eveness	BBDuk_HISAT2_1
9.0764	0.6988	0.0992	0.0063	0.0001	0	100	Evenly Evenness	BBDuk_HISAT2_2
11.995	1.067	0.132	0.0085	0	0	100	Evenly Evenness Without P51	BBDuk_HISAT2_2
11.8312	1.0405	0.1281	0.0085	0	0	100	High Evenness	BBDuk_HISAT2_2
11.4423	0.991	0.1274	0.0084	0	0	100	Low_eveness	BBDuk_HISAT2_2
8.9757	0.6647	0.0891	0.0054	0	0	100	Evenly Evenness	BBDuk_HISAT2_3
11.3681	0.9707	0.1264	0.0091	0	0	100	Evenly Evenness Without P51	BBDuk_HISAT2_3
11.8148	1.0423	0.128	0.0084	0	0	100	High Evenness	BBDuk_HISAT2_3
11.1849	0.9313	0.1134	0.0075	0	0	100	Low_eveness	BBDuk_HISAT2_3
11.6986	1.9765	1.1416	0.3854	0.123	0.0009	100	Evenly Evenness	fastp_HISAT2_1
10.0781	1.5264	0.9139	0.3136	0.0992	0.0007	100	Evenly Evenness Without P51	fastp_HISAT2_1
12.1521	1.9614	1.1632	0.3901	0.1141	0.0007	100	High Evenness	fastp_HISAT2_1
11.5192	1.9429	1.255	0.4434	0.1291	0.0007	100	Low_eveness	fastp_HISAT2_1
9.7344	1.5049	0.9267	0.3182	0.0973	0.0006	100	Evenly Evenness	fastp_HISAT2_2
12.937	2.1769	1.2945	0.453	0.139	0.0008	100	Evenly Evenness Without P51	fastp_HISAT2_2
12.4196	2.0816	1.2794	0.4403	0.1312	0.0008	100	High Evenness	fastp_HISAT2_2
11.6892	2.063	1.3544	0.4791	0.1398	0.0008	100	Low_eveness	fastp_HISAT2_2
9.7323	1.4251	0.8427	0.2843	0.0884	0.0006	100	Evenly Evenness	fastp_HISAT2_3
12.2735	2.0206	1.2299	0.4367	0.1337	0.0008	100	Evenly Evenness Without P51	fastp_HISAT2_3
12.348	2.059	1.2574	0.4283	0.1265	0.0007	100	High Evenness	fastp_HISAT2_3
11.4006	1.8605	1.1696	0.4089	0.1178	0.0006	100	Low_eveness	fastp_HISAT2_3
10.6209	1.3976	0.4311	0.0416	0.0027	0	100	Evenly Evenness	Trimmomatic_HISAT2_1
9.1256	1.0377	0.3091	0.0261	0.0014	0	100	Evenly Evenness Without P51	Trimmomatic_HISAT2_1
11.5459	1.6282	0.5264	0.0328	0.0011	0	100	High Evenness	Trimmomatic_HISAT2_1
11.4603	1.5566	0.4952	0.0304	0.0011	0	100	Low_eveness	Trimmomatic_HISAT2_1
8.9172	1.0779	0.3487	0.0271	0.0013	0	100	Evenly Evenness	Trimmomatic_HISAT2_2
11.9874	1.7045	0.5537	0.0393	0.0012	0	100	Evenly Evenness Without P51	Trimmomatic_HISAT2_2
11.8863	1.6608	0.529	0.0358	0.0013	0	100	High Evenness	Trimmomatic_HISAT2_2
11.5977	1.625	0.5464	0.0334	0.0011	0	100	Low_eveness	Trimmomatic_HISAT2_2
8.7637	0.9849	0.3026	0.0242	0.0012	0	100	Evenly Evenness	Trimmomatic_HISAT2_3
11.3768	1.6418	0.5697	0.0375	0.0011	0	100	Evenly Evenness Without P51	Trimmomatic_HISAT2_3
11.8956	1.6763	0.5278	0.0347	0.0013	0	100	High Evenness	Trimmomatic_HISAT2_3
11.2929	1.5374	0.505	0.0298	0.0009	0	100	Low_eveness	Trimmomatic_HISAT2_3

## Sheet: Supplementary Table 8
Supplementary Table 8 Comparative performance rankings across various pipelines
QC	rRNA_removal	Mapping	Normalization	Pipeline	Speed	rRNAPrecision	MappingStatus	Mismatch	AlignmentRate	F1Score	Sensitivity	Precision	R^2
BBDuk	Deep-rRNA	BBMap	FPKM	BBDuk_Deep-rRNA_BBMap_FPKM	2	1	6	0	9	4	4	5	30
fastp	Deep-rRNA	BBMap	FPKM	fastp_Deep-rRNA_BBMap_FPKM	8	2	11	0	15	1	1	3	14
Trimmomatic	Deep-rRNA	BBMap	FPKM	Trimmomatic_Deep-rRNA_BBMap_FPKM	5	0	5	0	10	0	0	4	11
BBDuk	Deep-rRNA	Bowtie2	FPKM	BBDuk_Deep-rRNA_Bowtie2_FPKM	0	1	4	11	11	4	4	5	28
fastp	Deep-rRNA	Bowtie2	FPKM	fastp_Deep-rRNA_Bowtie2_FPKM	4	2	12	9	16	1	1	3	4
Trimmomatic	Deep-rRNA	Bowtie2	FPKM	Trimmomatic_Deep-rRNA_Bowtie2_FPKM	3	0	9	7	13	0	0	4	6
BBDuk	Deep-rRNA	HISAT2	FPKM	BBDuk_Deep-rRNA_HISAT2_FPKM	1	1	8	1	12	4	4	5	34
fastp	Deep-rRNA	HISAT2	FPKM	fastp_Deep-rRNA_HISAT2_FPKM	7	2	13	6	17	1	1	3	19
Trimmomatic	Deep-rRNA	HISAT2	FPKM	Trimmomatic_Deep-rRNA_HISAT2_FPKM	6	0	10	4	14	0	0	4	22
BBDuk	SortMeRNA	BBMap	FPKM	BBDuk_SortMeRNA_BBMap_FPKM	10	4	1	0	0	5	5	2	31
fastp	SortMeRNA	BBMap	FPKM	fastp_SortMeRNA_BBMap_FPKM	15	3	2	0	6	2	2	1	15
Trimmomatic	SortMeRNA	BBMap	FPKM	Trimmomatic_SortMeRNA_BBMap_FPKM	12	5	0	0	1	3	3	0	13
BBDuk	SortMeRNA	Bowtie2	FPKM	BBDuk_SortMeRNA_Bowtie2_FPKM	9	4	15	12	3	5	5	2	29
fastp	SortMeRNA	Bowtie2	FPKM	fastp_SortMeRNA_Bowtie2_FPKM	16	3	3	10	7	2	2	1	5
Trimmomatic	SortMeRNA	Bowtie2	FPKM	Trimmomatic_SortMeRNA_Bowtie2_FPKM	13	5	16	8	2	3	3	0	8
BBDuk	SortMeRNA	HISAT2	FPKM	BBDuk_SortMeRNA_HISAT2_FPKM	11	4	14	1	5	5	5	2	35
fastp	SortMeRNA	HISAT2	FPKM	fastp_SortMeRNA_HISAT2_FPKM	17	3	7	5	8	2	2	1	20
Trimmomatic	SortMeRNA	HISAT2	FPKM	Trimmomatic_SortMeRNA_HISAT2_FPKM	14	5	17	3	4	3	3	0	25
BBDuk	Deep-rRNA	BBMap	TPM	BBDuk_Deep-rRNA_BBMap_TPM	2	1	6	0	9	4	4	5	26
fastp	Deep-rRNA	BBMap	TPM	fastp_Deep-rRNA_BBMap_TPM	8	2	11	0	15	1	1	3	10
Trimmomatic	Deep-rRNA	BBMap	TPM	Trimmomatic_Deep-rRNA_BBMap_TPM	5	0	5	0	10	0	0	4	7
BBDuk	Deep-rRNA	Bowtie2	TPM	BBDuk_Deep-rRNA_Bowtie2_TPM	0	1	4	11	11	4	4	5	23
fastp	Deep-rRNA	Bowtie2	TPM	fastp_Deep-rRNA_Bowtie2_TPM	4	2	12	9	16	1	1	3	0
Trimmomatic	Deep-rRNA	Bowtie2	TPM	Trimmomatic_Deep-rRNA_Bowtie2_TPM	3	0	9	7	13	0	0	4	2
BBDuk	Deep-rRNA	HISAT2	TPM	BBDuk_Deep-rRNA_HISAT2_TPM	1	1	8	1	12	4	4	5	32
fastp	Deep-rRNA	HISAT2	TPM	fastp_Deep-rRNA_HISAT2_TPM	7	2	13	6	17	1	1	3	16
Trimmomatic	Deep-rRNA	HISAT2	TPM	Trimmomatic_Deep-rRNA_HISAT2_TPM	6	0	10	4	14	0	0	4	18
BBDuk	SortMeRNA	BBMap	TPM	BBDuk_SortMeRNA_BBMap_TPM	10	4	1	0	0	5	5	2	27
fastp	SortMeRNA	BBMap	TPM	fastp_SortMeRNA_BBMap_TPM	15	3	2	0	6	2	2	1	12
Trimmomatic	SortMeRNA	BBMap	TPM	Trimmomatic_SortMeRNA_BBMap_TPM	12	5	0	0	1	3	3	0	9
BBDuk	SortMeRNA	Bowtie2	TPM	BBDuk_SortMeRNA_Bowtie2_TPM	9	4	15	12	3	5	5	2	24
fastp	SortMeRNA	Bowtie2	TPM	fastp_SortMeRNA_Bowtie2_TPM	16	3	3	10	7	2	2	1	1
Trimmomatic	SortMeRNA	Bowtie2	TPM	Trimmomatic_SortMeRNA_Bowtie2_TPM	13	5	16	8	2	3	3	0	3
BBDuk	SortMeRNA	HISAT2	TPM	BBDuk_SortMeRNA_HISAT2_TPM	11	4	14	1	5	5	5	2	33
fastp	SortMeRNA	HISAT2	TPM	fastp_SortMeRNA_HISAT2_TPM	17	3	7	5	8	2	2	1	17
Trimmomatic	SortMeRNA	HISAT2	TPM	Trimmomatic_SortMeRNA_HISAT2_TPM	14	5	17	3	4	3	3	0	21

## Sheet: Supplementary Table 9
Supplementary Table 9 The media and cultivation conditions of ten strains as well as other biological information
Strains	Temperature	Medium	Oxygen	Strain Deposit Number	Ref	Accession Number	Species/Strain Level Taxonomy ID in NCBI	Number of Microbial Genes with >95% Sequence Similarity (Percentage)
Marinobacter hydrocarbonoclasticus MT11-1	25℃	2216E	Aerobic	MCCC 1K08607, provided by Jian Huahua from IC-DLI	Unpublished	Unpublished	txid2743 (Species)	2656 (59.71%)
Shewanella piezotolerans WP3	25℃	2216E	Aerobic	CGMCC 1.6160 / JCM 13877, provided by Jian Huahua from IC-DLI	Wang, Fengping, et al. "Environmental adaptation: genomic analysis of the piezotolerant and psychrotolerant deep-sea iron reducing bacterium Shewanella piezotolerans WP3." PLoS one 3.4 (2008): e1937.	GenBank: CP000472	txid225849 (Strain)
Sphingomonas profundi LMO-1	25℃	R2A	Aerobic	MCCC 1K04066 / JCM 33666, provided by Zhang Yu from IC-DLI [1]	Yang, Shanshan, et al. "Sphingomonas profundi sp. nov., isolated from deep-sea sediment of the Mariana Trench." International Journal of Systematic and Evolutionary Microbiology 70.6 (2020): 3809-3815.	GenBank: CP046535	txid2681549 (Strain)
Pseudomonas gessardii 5-1	25℃	2216E	Aerobic	MCCC 1K07863, provided by Zhang Yu from IC-DLI	Unpublished	Unpublished	txid78544 (Species)	4997 (78.32%)
Pseudomonas veronii 2-3	25℃	R2A	Aerobic	MCCC 1K07862, provided by Zhang Yu from IC-DLI	Unpublished	Unpublished	txid76761 (Species)	781 (12.41%)
Sanguibacter keddieii 11-6	25℃	2216E	Aerobic	MCCC 1K07859, provided by Zhang Yu from IC-DLI	Unpublished	Unpublished	txid60920 (Species)	2657 (69.92%)
Rhodococcus sp. MT11-4	25℃	2216E	Aerobic	MCCC 1K08608, provided by Jian Huahua from IC-DLI	Unpublished	Unpublished	txid1259650 (Species)	3985 (84.46%)
Haloferax volcanii DS2	40℃	Hv-YPC	Aerobic	ATCC 29605 / JCM 8879, provided by Thorsten Allers from University of Nottingham	Hartman, Amber L., et al. "The complete genome sequence of Haloferax volcanii DS2, a model archaeon." PloS one 5.3 (2010): e9605.	GenBank: CP001953	txid309800 (Strain)
Thermococcus eurythermalis A501	85℃	TRM	Anaerobic	CGMCC 7834 / JCM 30233, provided by XiaoXiang from IC-DLI	Zhao, Weishu, et al. "Complete genome sequence of Thermococcus eurythermalis A501, a conditional piezophilic hyperthermophilic archaeon with a wide temperature range, isolated from an oil-immersed deep-sea hydrothermal chimney on Guaymas Basin." Journal of Biotechnology 193 (2015): 14-15.	GenBank: CP008887	txid1505907 (Strain)
Zhurongbacter thermophilus 3DAC	70℃	TRM	Anaerobic	provided by Leng Hao from IC-DLI	Leng, Hao, et al. "An expanded deep-branching thermophilic bacterial clade sheds light on the early evolution of bacteria." bioRxiv (2022): 2022-06.	GenBank: CP046447	txid2681877 (Strain)
*IC-DLI: International Center for Deep Life Investigation (IC-DLI), Shanghai Jiao Tong University; Shanghai, China.

## Sheet: Supplementary Table 10
Supplementary Table 10 Relationship between biomass (50 mL bacterial fluids) and the amount of RNA of each strain
Strains	OD600 at mid-log growth phase	RNA concentration of cells harvested from 50 mL bacterial fluids)
Marinobacter hydrocarbonoclasticus MT11-1	0.724	3680
Shewanella piezotolerans WP3	1.387	14600
Sphingomonas profundi LMO-1	0.716	690
Pseudomonas gessardii 5-1	0.891	5120
Pseudomonas veronii 2-3	0.947	4900
Sanguibacter keddieii 11-6	0.963	264
Rhodococcus sp. MT11-4	0.898	490
Haloferax volcanii DS2	1.102	5460
Thermococcus eurythermalis A501	0.495	2000
Zhurongbacter thermophilus 3DAC	0.137	119

[truncated: 2 more sheets: Supplementary Table 11, Supplementary Table 12]
